# Supplementary material for: High-resolution thermal imaging to delineate effects of cancer-induced aerobic glycolysis and endothelial dysfunction
Source: Neurooncol Adv. 2026 Jan 18;8(1):vdag007. doi: 10.1093/noajnl/vdag007 (PMC13168813; doi:10.1093/noajnl/vdag007)
Supplement: vdag007_Supplementary_Data [file vdag007_supplementary_data.zip]

Archive with 4 entries (4 files):
- 19-Feb-2026_023515_Supplementary_material.docx
- Supplementary.zip
- 20-Feb-2026_052942_Supplementary_material.docx
- Supplementary_material.docx
